# Supplementary material for: A Lignin-Based Carbon Anode with Long-Cycle Stability for Li-Ion Batteries
Source: Int J Mol Sci. 2022 Dec 23;24(1):284. doi: 10.3390/ijms24010284 (PMC9820563; doi:10.3390/ijms24010284)
Supplement: Supplementary file 1 [file ijms-24-00284-s001.zip]

Archive with 1 entries (1 files):
- ijms-2067834-supplementary.pdf
